# Supplementary material for: Polypyrrole-Modified Nanocellulose Exhibits Superior Performance for Hg(II) Adsorption
Source: Polymers (Basel). 2023 Jun 19;15(12):2735. doi: 10.3390/polym15122735 (PMC10302129; doi:10.3390/polym15122735)
Supplement: Supplementary file 1 [file polymers-15-02735-s001.zip]

Archive with 1 entries (1 files):
- polymers-2425519-supplementary.pdf
